# Supplementary material for: Elimination of Pharmaceutical Compounds from Aqueous Solution through Novel Functionalized Pitch-Based Porous Adsorbents: Kinetic, Isotherm, Thermodynamic Studies and Mechanism Analysis
Source: Molecules. 2024 Jan 17;29(2):463. doi: 10.3390/molecules29020463 (PMC10819009; doi:10.3390/molecules29020463)
Supplement: Supplementary file 1 [file molecules-29-00463-s001.zip]

Archive with 1 entries (1 files):
- molecules-2829425-supplementary.pdf
